# Supplementary material for: Intra- and Interspecific Foraging and Feeding Interactions in Three Sea Stars and a Gastropod from the Deep Sea
Source: Biology (Basel). 2023 May 26;12(6):774. doi: 10.3390/biology12060774 (PMC10295343; doi:10.3390/biology12060774)
Supplement: Supplementary file 1 [file biology-12-00774-s001.zip]

Archive with 14 entries (14 files):
- Supplementary Figure S1.pdf
- Supplementary Table S1.pdf
- Supplementary Table S2.pdf
- Supplementary Table S3.pdf
- Supplementary Table S4.pdf
- Supplementary Video S1.mp4
- Supplementary Video S2.mp4
- Supplementary Video S3.mp4
- Supplementary Video S4.mp4
- Supplementary Video S5.mp4
- Supplementary Video S6.mp4
- Supplementary Video S7.mp4
- Supplementary Video S8.mp4
- Supplementary Video S9.mp4
